# Supplementary material for: Association between Perceived Health-Related Quality of Life and Depression with Frailty in the FRASNET Study
Source: Int J Environ Res Public Health. 2022 Dec 14;19(24):16776. doi: 10.3390/ijerph192416776 (PMC9779617; doi:10.3390/ijerph192416776)
Supplement: Supplementary file 1 [file ijerph-19-16776-s001.zip]

Archive with 1 entries (1 files):
- ijerph-2029504-supplementary.pdf
